# Supplementary material for: Nanoscale “Chessboard” Pattern Lamellae in a Supramolecular Perylene-Diimide Polydiacetylene System
Source: Molecules. 2025 Mar 7;30(6):1207. doi: 10.3390/molecules30061207 (PMC11946615; doi:10.3390/molecules30061207)
Supplement: Supplementary file 1 [file molecules-30-01207-s001.zip]

Archive with 1 entries (1 files):
- molecules-3483930-supplementary.pdf
